# Supplementary material for: The Impact of Intracoronary Imaging on PCI Outcomes in Cases Utilising Rotational Atherectomy: An Analysis of 8,417 Rotational Atherectomy Cases from the British Cardiovascular Intervention Society Database
Source: J Interv Cardiol. 2022 Mar 15;2022:5879187. doi: 10.1155/2022/5879187 (PMC8941577; doi:10.1155/2022/5879187)
Supplement: Supplementary Materials — Supplementary Figure S1: consort flow diagram for study population. Supplementary Table S1: percentage of missing data in baseline, procedural, and outcome variables. Supplementary Table S2: propensity-matched analysis of rotational atherectomy cases with or without intracoronary imaging (1:1 matching) demonstrates no differences in outcomes between the two groups. . [file 5879187.f1.zip]

Archive with 2 entries (2 files):
- 5879187.f1/Supp Table S1.docx
- 5879187.f1/Supp Table S2.docx
